# Supplementary material for: A Sensitive Multichannel Fluorescent Polymer Sensor Array for the Detection of Protein Fluctuations in Serum
Source: Sensors (Basel). 2026 Apr 9;26(8):2308. doi: 10.3390/s26082308 (PMC13119533; doi:10.3390/s26082308)
Supplement: Supplementary file 1 [file sensors-26-02308-s001.zip]

Archive with 1 entries (1 files):
- sensors-4198060-supplementary.pdf
